# Supplementary material for: Host proteome linked to HPV E7-mediated specific gene hypermethylation in cancer pathways
Source: Infect Agent Cancer. 2020 Feb 3;15:7. doi: 10.1186/s13027-020-0271-4 (PMC6998090; doi:10.1186/s13027-020-0271-4)
Supplement: Supplementary file 3 — Additional file 3 : Table S2. List of total identified proteins of E7-transfected HEK293 by Maxquant. [file 13027_2020_271_MOESM3_ESM.xlsx]

## Sheet: Sheet1
Supplementary Table S2 List of proteins identified by LC/MS-MS from transfected HEK293 cell line (Maxquant)
Protein IDs	Protein names	Sequence coverage [%]	Unique peptides	Mw [kDa]	Score	MS/MS count	Intensity	LFQ	LFQ
								intensity E7	intensity EV
P61604	10 kDa heat shock protein, mitochondrial	77.5	9	10.932	323.31	33	866930000	410710000	456210000
Q15029	116 kDa U5 small nuclear ribonucleoprotein component	6.5	3	109.43	20.016	6	27983000	12364000	15619000
P31946	14-3-3 protein beta/alpha	13.8	1	28.082	7.6064	1	8597700	8597700	0
P62258	14-3-3 protein epsilon	32.5	8	29.174	110.33	32	896790000	485350000	411440000
Q04917	14-3-3 protein eta	12.6	2	28.218	67.576	5	81561000	47899000	33662000
P61981	14-3-3 protein gamma	23.5	4	28.302	46.48	14	252250000	139790000	112460000
P27348	14-3-3 protein theta	19.2	3	27.764	106.89	8	202960000	106030000	96925000
P63104	14-3-3 protein zeta/delta	30.2	5	27.745	40.241	11	229380000	128430000	100950000
P62333	26S protease regulatory subunit 10B	17.7	5	44.172	36.351	15	52441000	26986000	25456000
P62191	26S protease regulatory subunit 4	4.8	2	49.184	16.027	2	15098000	12348000	0
P17980	26S protease regulatory subunit 6A	13.9	4	49.203	28.83	8	36527000	17606000	18920000
P43686	26S protease regulatory subunit 6B	5.5	2	47.366	15.701	6	29125000	0	15587000
P35998	26S protease regulatory subunit 7	14.1	5	48.633	34.223	5	32935000	0	19331000
P62195	26S protease regulatory subunit 8	14	4	45.626	24.429	8	40104000	25568000	0
Q99460	26S proteasome non-ATPase regulatory subunit 1	3.4	3	105.84	23.021	2	16054000	0	11038000
O00231	26S proteasome non-ATPase regulatory subunit 11	4.5	2	47.463	12.955	3	12042000	8327600	0
O00487	26S proteasome non-ATPase regulatory subunit 14	4.2	1	34.577	9.8509	2	4193100	0	4193100
Q13200	26S proteasome non-ATPase regulatory subunit 2	5.1	3	100.2	25.602	7	89003000	49285000	39718000
O43242	26S proteasome non-ATPase regulatory subunit 3	2.4	1	60.977	9.6131	2	7190500	0	7190500
Q15008	26S proteasome non-ATPase regulatory subunit 6	10.8	4	45.531	35.157	7	50886000	0	27805000
P51665	26S proteasome non-ATPase regulatory subunit 7	15.1	3	37.025	17.439	3	13471000	11493000	0
O60783	28S ribosomal protein S14, mitochondrial	10.2	1	15.139	6.5385	1	2826800	0	2826800
Q9Y3D9	28S ribosomal protein S23, mitochondrial	11.1	2	21.77	11.386	1	2732300	0	1352600
P52815	39S ribosomal protein L12, mitochondrial	6.1	1	21.348	8.9891	3	19467000	0	13270000
Q9BRJ2	39S ribosomal protein L45, mitochondrial	7.5	2	35.351	11.487	2	5806400	0	5806400
Q96EL3	39S ribosomal protein L53, mitochondrial	26.8	2	12.107	12.537	2	2161600	1142700	0
Q99714	3-hydroxyacyl-CoA dehydrogenase type-2	18	3	26.923	18.338	5	41540000	0	32932000
P46783	40S ribosomal protein S10	20	3	18.898	24.637	6	78978000	37246000	41731000
P62280	40S ribosomal protein S11	46.8	8	18.431	87.017	26	562520000	246220000	316300000
P25398	40S ribosomal protein S12	53.8	7	14.515	59.428	17	488410000	197090000	291320000
P62277	40S ribosomal protein S13	38.4	6	17.222	62.336	8	78177000	0	43720000
P62263	40S ribosomal protein S14	26.5	5	16.273	71.405	14	203820000	86018000	117810000
P62841	40S ribosomal protein S15	8.3	1	17.04	7.9394	3	60613000	0	45126000
P62244	40S ribosomal protein S15a	14.6	3	14.839	26.704	8	105370000	32681000	72689000
P62249	40S ribosomal protein S16	49.3	8	16.445	62.904	22	273140000	114970000	158160000
P08708	40S ribosomal protein S17	60.7	6	15.55	74.927	10	125640000	0	115630000
P62269	40S ribosomal protein S18	34.9	7	17.718	59.78	12	189520000	84971000	104550000
P39019	40S ribosomal protein S19	47.6	7	16.06	323.31	25	441400000	178760000	262640000
P15880	40S ribosomal protein S2	17.1	4	31.324	31.576	15	216490000	85754000	130740000
P60866	40S ribosomal protein S20	34.5	4	13.373	41.424	16	305090000	127650000	177440000
P63220	40S ribosomal protein S21	71.1	7	9.1113	146.72	15	145080000	69156000	75929000
P62266	40S ribosomal protein S23	16.1	2	15.807	23.828	4	54609000	0	31021000
P62847	40S ribosomal protein S24	6	1	15.423	7.1428	4	30821000	0	20697000
P62851	40S ribosomal protein S25	24	3	13.742	40.043	9	134940000	52312000	82628000
P62854	40S ribosomal protein S26	20.9	3	13.015	18.947	3	39361000	0	26101000
Q71UM5	40S ribosomal protein S27	31	2	9.4771	16.518	3	39307000	0	39307000
P62857	40S ribosomal protein S28	44.9	3	7.8409	23.083	8	75930000	34824000	41105000
P62273	40S ribosomal protein S29	32.1	2	6.6767	18.066	7	93442000	46579000	46863000
P23396	40S ribosomal protein S3	44	8	26.688	65.378	20	202790000	88831000	113960000
P62861	40S ribosomal protein S30	20.3	3	6.6478	20.62	11	102190000	53011000	49184000
P61247	40S ribosomal protein S3a	33.3	8	29.945	60.964	17	195610000	73009000	122600000
P62701	40S ribosomal protein S4, X isoform	24.7	8	29.597	65.712	19	317190000	121210000	195980000
P46782	40S ribosomal protein S5	18.6	3	22.876	77.526	9	131540000	38609000	92932000
P62753	40S ribosomal protein S6	38.6	7	28.68	113.01	18	227660000	83860000	143800000
P62081	40S ribosomal protein S7	26.3	3	22.127	65.33	7	103570000	52994000	50576000
P62241	40S ribosomal protein S8	39.4	7	24.205	74.715	13	219620000	72144000	147480000
P46781	40S ribosomal protein S9	17.5	3	22.591	19.371	7	28342000	13145000	15196000
P08865	40S ribosomal protein SA	40.3	8	32.854	323.31	30	678510000	311310000	367190000
P08195	4F2 cell-surface antigen heavy chain	3.7	2	67.993	13.624	3	14522000	0	10410000
P49189	4-trimethylaminobutyraldehyde dehydrogenase	7.3	3	53.801	18.715	5	13472000	6637800	6834300
P10809	60 kDa heat shock protein, mitochondrial	48.2	25	61.054	323.31	106	3747800000	1801900000	1917800000
P10155	60 kDa SS-A/Ro ribonucleoprotein	4.5	2	60.67	11.391	3	9720900	9720900	0
P05388	60S acidic ribosomal protein P0	23	5	34.273	41.73	8	39910000	0	30132000
P05386	60S acidic ribosomal protein P1	14	1	11.514	116.16	3	482890000	0	308860000
P05387	60S acidic ribosomal protein P2	45.2	5	11.665	167.76	25	423430000	286070000	137360000
P27635	60S ribosomal protein L10	27.1	5	24.604	32.234	14	139730000	54519000	85210000
P62906	60S ribosomal protein L10a	17.5	5	24.831	33.391	15	164150000	66081000	98066000
P62913	60S ribosomal protein L11	22.5	3	20.252	56.94	6	176220000	0	169440000
P30050	60S ribosomal protein L12	23.6	3	17.818	23.521	10	236710000	102880000	133820000
P26373	60S ribosomal protein L13	40.3	9	24.261	69.318	15	289110000	122400000	166720000
P40429	60S ribosomal protein L13a	15.3	3	23.577	18.898	6	142150000	0	98625000
P50914	60S ribosomal protein L14	14	2	23.432	14.493	3	16292000	0	10979000
P61313	60S ribosomal protein L15	14.7	4	24.146	38.351	11	195190000	68637000	126550000
P18621	60S ribosomal protein L17	29.9	4	21.397	27.876	8	84989000	30353000	54636000
Q07020	60S ribosomal protein L18	18.1	3	21.634	30.936	9	127210000	37682000	89523000
Q02543	60S ribosomal protein L18a	19.9	3	20.762	23.949	5	46669000	0	39877000
P84098	60S ribosomal protein L19	18.4	3	23.466	17.056	4	20160000	0	17836000
P46778	60S ribosomal protein L21	44.4	8	18.565	53.528	21	187860000	74496000	113360000
P35268	60S ribosomal protein L22	28.9	3	14.787	26.19	10	233450000	113650000	119810000
P62829	60S ribosomal protein L23	39.3	5	14.865	61.179	18	208180000	74611000	133570000
P62750	60S ribosomal protein L23a	14.1	3	17.695	18.989	5	47066000	0	31724000
P83731	60S ribosomal protein L24	22.3	5	17.779	50.751	13	127870000	43043000	84826000
Q9UNX3	60S ribosomal protein L26	15.2	2	17.256	12.911	2	35189000	30126000	0
P61353	60S ribosomal protein L27	38.2	4	15.798	33.582	12	119680000	47944000	71738000
P46776	60S ribosomal protein L27a	32.4	4	16.561	27.798	9	167730000	60724000	107000000
P46779	60S ribosomal protein L28	6.6	1	15.747	6.511	3	29060000	0	21629000
P47914	60S ribosomal protein L29	22	4	17.752	53.968	11	276460000	93559000	182900000
P39023	60S ribosomal protein L3	24.1	9	46.108	88.253	22	296540000	141460000	155080000
P62888	60S ribosomal protein L30	37.4	3	12.784	32.411	11	69790000	26197000	43592000
P62899	60S ribosomal protein L31	7.2	1	14.463	50.303	3	94126000	0	74266000
P62910	60S ribosomal protein L32	28.9	4	15.86	34.497	10	119890000	51205000	68686000
P49207	60S ribosomal protein L34	16.2	2	13.293	11.633	4	46614000	0	36795000
P42766	60S ribosomal protein L35	19.5	3	14.551	18.024	4	60983000	0	42929000
Q9Y3U8	60S ribosomal protein L36	40	4	12.254	23.53	6	28884000	0	19503000
Q969Q0	60S ribosomal protein L36a	12.3	1	12.469	6.1055	2	19993000	0	13714000
P61513	60S ribosomal protein L37a	13	1	10.275	6.9113	4	28880000	0	18285000
P36578	60S ribosomal protein L4	29	9	47.697	127.67	18	337500000	128220000	209280000
P46777	60S ribosomal protein L5	26.6	6	34.362	51.283	20	309880000	131770000	164110000
Q02878	60S ribosomal protein L6	25	7	32.728	64.508	21	326290000	106160000	220130000
P18124	60S ribosomal protein L7	26.2	5	29.225	56.866	15	290710000	104300000	186410000
P62424	60S ribosomal protein L7a	29.7	7	29.995	104.37	20	232610000	89213000	143390000
P62917	60S ribosomal protein L8	36.2	6	28.024	53.171	12	147020000	60311000	86711000
P32969	60S ribosomal protein L9	9.4	3	21.863	18.333	6	27696000	12079000	15617000
P52209	6-phosphogluconate dehydrogenase	12	4	53.139	57.847	9	78017000	42524000	35493000
O95336	6-phosphogluconolactonase	7.4	2	27.547	11.195	3	7495100	0	4827000
P11021	78 kDa glucose-regulated protein	30.7	15	72.332	260.97	59	905010000	476390000	428620000
P24752	Acetyl-CoA acetyltransferase, mitochondrial	19	4	45.199	32.936	6	43640000	0	40346000
P39687	Acidic leucine-rich nuclear phosphoprotein 32 family member A	14.9	2	28.585	12.494	3	28743000	0	16013000
Q99798	Aconitate hydratase, mitochondrial	2.1	1	85.424	7.0673	2	10590000	0	10590000
P68133	Actin, alpha skeletal muscle	30.5	2	42.051	50.125	6	120670000	0	92934000
P63261	Actin, cytoplasmic 2	71.2	14	41.792	323.31	110	9617300000	4799500000	4805500000
P61160	Actin-related protein 2	7.9	2	44.76	13.002	6	29116000	12069000	17047000
P61158	Actin-related protein 3	2.9	1	47.371	7.7504	3	8177900	0	5329300
O95433	Activator of 90 kDa heat shock protein ATPase homolog 1	12.1	2	38.274	13.779	4	21255000	0	8975100
P13798	Acylamino-acid-releasing enzyme	1.8	1	81.224	9.6819	2	5501800	5501800	0
P07741	Adenine phosphoribosyltransferase	17.8	3	19.608	73.351	13	109600000	55591000	54008000
P23526	Adenosylhomocysteinase	13.4	5	47.716	34.934	8	64366000	0	51362000
P54819	Adenylate kinase 2	49.8	10	26.477	102.09	29	324630000	156550000	168080000
P30520	Adenylosuccinate synthetase isozyme 2	6.1	2	50.097	12.61	3	20562000	11899000	0
Q01518	Adenylyl cyclase-associated protein 1	5.7	2	51.901	15.966	5	55010000	0	25271000
Q9HDC9	Adipocyte plasma membrane-associated protein	9.9	3	46.48	17.258	6	16557000	0	14757000
P05141	ADP/ATP translocase 2	23.2	4	32.852	70.605	23	331740000	155210000	176530000
O00170	AH receptor-interacting protein	4.2	1	37.636	8.1131	4	13270000	0	7393800
P49588	Alanine--tRNA ligase, cytoplasmic	5.7	4	106.81	23.211	5	16176000	9532700	0
P30837	Aldehyde dehydrogenase X, mitochondrial	4.3	1	57.206	12.529	4	8354200	6668400	0
O00116	Alkyldihydroxyacetonephosphate synthase, peroxisomal	1.8	1	72.911	6.3762	1	1704000	0	1704000
O43707	Alpha-actinin-4	10.1	3	104.85	61.451	19	95235000	47500000	47735000
P35611	Alpha-adducin	1.6	1	80.954	7.7504	1	2770300	0	2770300
P49419	Alpha-aminoadipic semialdehyde dehydrogenase	2	1	58.486	6.1683	3	10753000	0	6773900
P61163	Alpha-centractin;Beta-centractin	10.6	3	42.613	18.127	6	31263000	15896000	15366000
P06733	Alpha-enolase	63.6	21	47.168	323.31	96	5042900000	2617100000	2425800000
P06280	Alpha-galactosidase A	13.5	4	48.766	25.085	5	9526700	0	9526700
Q06203	Amidophosphoribosyltransferase	3.7	2	57.398	11.72	3	7823800	0	7823800
Q12904	Aminoacyl tRNA synthase complex	9.6	2	34.352	12.118	4	15583000	6092300	0
Q4VCS5	Angiomotin	8.6	6	118.08	66.95	12	83622000	34805000	48818000
P08758	Annexin A5	24.1	7	35.936	109.36	15	110870000	62711000	48159000
P08133	Annexin A6	3.7	2	75.872	11.582	2	5679400	3039200	0
Q10567	AP-1 complex subunit beta-1	2.3	2	104.64	11.655	3	4287200	0	2282400
O95831	Apoptosis-inducing factor 1, mitochondrial	8.8	4	66.9	28.35	9	54849000	0	41018000
Q7L4I2	Arginine/serine-rich coiled-coil protein 2	2.8	1	50.559	6.3232	2	3295400	0	1384300
P54136	Arginine--tRNA ligase, cytoplasmic	9.4	4	75.378	50.062	7	65721000	40850000	0
P08243	Asparagine synthetase [glutamine-hydrolyzing]	6.2	3	64.369	17.628	5	15283000	7276900	8005900
P17174	Aspartate aminotransferase, cytoplasmic	10.7	4	46.247	30.562	10	23818000	11003000	12815000
P00505	Aspartate aminotransferase, mitochondrial	9.1	3	47.517	31.239	2	16552000	0	9852500
P14868	Aspartate--tRNA ligase, cytoplasmic	16	6	57.136	40.985	16	81366000	42820000	38546000
P25705	ATP synthase subunit alpha, mitochondrial	23.3	11	59.75	111.28	30	608600000	296040000	312560000
P06576	ATP synthase subunit beta, mitochondrial	37.2	15	56.559	275.85	62	1228700000	610990000	617760000
O75947	ATP synthase subunit d, mitochondrial	22.4	3	18.491	19.841	4	29027000	0	13947000
P30049	ATP synthase subunit delta, mitochondrial	5.4	1	17.49	13.677	2	34706000	0	18138000
P36542	ATP synthase subunit gamma, mitochondrial	7.4	2	32.996	12.597	7	22384000	10189000	12195000
P48047	ATP synthase subunit O, mitochondrial	31	6	23.277	47.709	15	98643000	44988000	53656000
Q9NVI7	ATPase family AAA domain-containing protein 3A	3.3	1	71.368	6.4229	1	3266800	3266800	0
Q5T9A4	ATPase family AAA domain-containing protein 3B	2.6	1	72.572	6.2047	2	8832400	0	5226000
Q9UII2	ATPase inhibitor, mitochondrial	9.4	1	12.249	12.336	4	98669000	0	51993000
P28288	ATP-binding cassette sub-family D member 3	1.8	1	75.475	6.5273	2	3717000	0	3717000
P61221	ATP-binding cassette sub-family E member 1	3.5	2	67.314	12.04	4	10492000	5411800	5080300
P53396	ATP-citrate synthase	17.7	17	120.84	150.57	43	322220000	155580000	166640000
Q08211	ATP-dependent RNA helicase A	15	17	140.96	120.4	40	259310000	129820000	129490000
Q92499	ATP-dependent RNA helicase DDX1	12.3	5	82.431	28.217	6	15102000	10006000	0
Q9NUU7	ATP-dependent RNA helicase DDX19A	7.3	2	53.974	11.64	3	13731000	0	10710000
O00571	ATP-dependent RNA helicase DDX3X	22.2	12	73.243	114.85	30	181860000	83869000	97987000
O43491	Band 4.1-like protein 2	3.5	2	112.59	12.568	1	7577000	0	7577000
O75531	Barrier-to-autointegration factor	34.8	2	10.058	12.302	4	37574000	30025000	0
Q9Y6E2	Basic leucine zipper and W2 domain-containing protein 2	2.1	1	48.162	6.4487	3	11786000	0	6925600
P35613	Basigin	10.1	3	42.2	42.195	3	19948000	19948000	0
P51572	B-cell receptor-associated protein 31	5.7	1	27.991	9.7807	3	47145000	0	33000000
Q9NYF8	Bcl-2-associated transcription factor 1	2.8	2	106.12	13.249	3	10979000	7708000	0
P07814	Bifunctional glutamate/proline--tRNA ligase	7.5	8	170.59	48.59	10	76884000	37270000	39613000
P31939	Bifunctional purine biosynthesis protein PURH	24.8	12	64.615	86.071	25	148400000	75932000	72470000
Q9H3K6	BolA-like protein 2	31.4	3	10.116	22.414	6	52083000	26199000	25884000
P11586	C-1-tetrahydrofolate synthase	19.4	16	101.56	107.02	32	183280000	88373000	94910000
P27708	CAD protein	1.6	3	242.98	22.079	6	26538000	12877000	13661000
Q96LZ3	Calcineurin subunit B type 2	7.1	1	19.533	6.7437	0	7933800	0	7933800
Q9HB71	Calcyclin-binding protein	20.2	4	26.21	25.572	7	60241000	39765000	0
P27824	Calnexin	7.9	3	67.567	30.083	13	155890000	71257000	84637000
P27797	Calreticulin	17.5	5	48.141	52.227	13	145620000	65317000	80308000
O43852	Calumenin	6.7	2	37.106	12.411	1	8769900	5527200	0
Q14444	Caprin-1	3.1	2	78.365	12.639	4	24147000	0	19960000
P00918	Carbonic anhydrase 2	8.1	2	29.246	12.368	5	48800000	0	29551000
P16152	Carbonyl reductase [NADPH] 1	23.8	5	30.375	28.624	8	24433000	13472000	10961000
O75976	Carboxypeptidase D	0.9	1	152.93	6.152	1	1385100	0	1385100
Q8NEV1	Casein kinase II subunit alpha 3	10.5	2	45.219	11.562	1	8639900	0	3561100
O75175	CCR4-NOT transcription complex subunit 3	1.6	1	81.871	6.1264	1	3320000	3320000	0
O95400	CD2 antigen cytoplasmic tail-binding protein 2	7.3	2	37.646	12.776	3	4587700	0	4587700
Q8N163	Cell cycle and apoptosis regulator protein 2	4.3	3	102.9	26.401	6	15806000	7964000	7842500
P60953	Cell division control protein 42 homolog	11	2	21.258	17.456	5	35055000	17666000	0
Q9NX58	Cell growth-regulating nucleolar protein	4.2	1	43.614	9.5668	2	2628900	2628900	0
Q12798	Centrin-1	14.5	2	19.57	11.276	2	5209100	3728700	0
O00299	Chloride intracellular channel protein 1	12.9	4	26.922	24.765	3	8442100	0	7664200
Q9Y3Y2	Chromatin target of PRMT1 protein	5.2	1	26.396	11.677	1	7321800	0	7321800
Q13185	Chromobox protein homolog 3	22.4	4	20.811	26.804	10	123970000	66433000	57535000
P45973	Chromobox protein homolog 5	12.6	2	22.225	12.462	6	29133000	13688000	15445000
Q14839	Chromodomain-helicase-DNA-binding protein 4	0.8	1	218	10.783	2	2039200	2039200	0
O75390	Citrate synthase, mitochondrial	14.8	7	51.712	53.336	19	155400000	77629000	77772000
Q00610	Clathrin heavy chain 1	6.6	9	191.61	155.71	24	217020000	118750000	98273000
O43809	Cleavage and polyadenylation specificity factor subunit 5	5.3	1	26.227	6.4613	1	4924300	0	4924300
Q9H0L4	Cleavage stimulation factor subunit 2 tau	2.9	2	64.436	11.498	3	5732300	0	3662800
P53621	Coatomer subunit alpha	0.8	1	138.34	6.5628	4	13286000	0	7196700
P35606	Coatomer subunit beta	2.3	2	102.49	11.668	3	2259300	0	2259300
P48444	Coatomer subunit delta	2.9	1	57.21	8.4003	1	3679700	0	3679700
Q9Y678	Coatomer subunit gamma-1	1.9	1	97.717	6.5483	3	14856000	0	9048900
P61923	Coatomer subunit zeta-1	8.5	1	20.198	6.1928	1	4550600	4550600	0
P23528	Cofilin-1	56	5	18.502	74.251	20	420880000	237300000	183570000
Q9H6F5	Coiled-coil domain-containing protein 86	5.3	2	40.235	11.112	2	4872600	0	4872600
O75534	Cold shock domain-containing protein E1	6	4	88.884	27.354	5	23818000	0	11439000
Q07021	Complement component 1 Q subcomponent	9.6	1	31.362	6.3456	2	11315000	0	11315000
Q15021	Condensin complex subunit 1	1	1	157.18	7.2169	1	1101500	1101500	0
Q9Y2V7	Conserved oligomeric Golgi complex subunit 6	2	1	73.278	6.7687	3	43262000	0	31414000
Q9UNS2	COP9 signalosome complex subunit 3	2.8	1	47.873	8.7039	1	3576100	3576100	0
Q9BT78	COP9 signalosome complex subunit 4	2.5	1	46.268	6.9189	3	11182000	8226600	0
O75131	Copine-3	3	1	60.13	9.5488	2	11179000	0	5233500
O75367	Core histone macro-H2A.1	5.4	1	39.617	6.9248	2	9688800	0	5493500
Q9ULV4	Coronin-1C	5.1	2	53.248	14.382	2	14528000	14528000	0
Q7Z7K0	COX assembly mitochondrial protein homolog	9.4	1	12.49	7.7243	1	5949300	0	5949300
P12277	Creatine kinase B-type	50.7	14	42.644	323.31	67	1637100000	782430000	851700000
P12532	Creatine kinase U-type, mitochondrial	26.1	5	47.036	49.566	12	182800000	80724000	102080000
P17812	CTP synthase 1	5.4	3	66.69	20.67	6	35796000	20501000	0
Q86VP6	Cullin-associated NEDD8-dissociated protein 1	2.3	2	136.37	32.367	2	13342000	0	7606800
P06493	Cyclin-dependent kinase 1	11.4	2	34.095	28.767	5	18287000	0	12601000
P42771	Cyclin-dependent kinase inhibitor 2A	18.6	2	16.532	12.348	3	13189000	0	8485800
P61024	Cyclin-dependent kinases regulatory subunit 1	12.7	1	9.6601	6.4351	4	5492300	0	2966600
Q9UHD1	Cysteine and histidine-rich domain-containing protein 1	2.1	1	37.489	6.3058	1	8255300	8255300	0
Q16878	Cysteine dioxygenase type 1	3.5	1	22.972	13.861	3	47237000	29689000	0
P31930	Cytochrome b-c1 complex subunit 1, mitochondrial	10.6	4	52.645	30.857	10	68813000	31085000	37727000
P22695	Cytochrome b-c1 complex subunit 2, mitochondrial	9.5	3	48.442	27.074	5	15625000	0	13898000
P07919	Cytochrome b-c1 complex subunit 6, mitochondrial	29.7	2	10.739	11.653	1	5794200	0	2380800
Q9Y2R0	Cytochrome c oxidase assembly factor 3 homolog, mitochondrial	9.4	1	11.731	6.422	2	9557400	0	9557400
P00403	Cytochrome c oxidase subunit 2	16.3	2	25.565	13.499	3	23552000	0	23552000
P13073	Cytochrome c oxidase subunit 4 isoform 1, mitochondrial	12.4	2	19.576	13.317	5	90551000	0	50359000
P20674	Cytochrome c oxidase subunit 5A, mitochondrial	28	4	16.762	39.19	13	126650000	58858000	67789000
P10606	Cytochrome c oxidase subunit 5B, mitochondrial	30.2	3	13.696	23.164	9	178560000	82803000	95758000
P14854	Cytochrome c oxidase subunit 6B1	14	1	10.192	7.2746	4	23782000	0	13737000
P09669	Cytochrome c oxidase subunit 6C	10.7	1	8.7813	6.1212	4	37537000	0	19072000
P08574	Cytochrome c1	4	1	35.422	7.4675	2	6706900	0	3527700
Q14204	Cytoplasmic dynein 1 heavy chain 1	1.7	5	532.4	30.364	7	22306000	11693000	10612000
Q96F07	Cytoplasmic FMR1-interacting protein 2	1.6	2	148.4	12.576	3	5700000	0	3632800
Q07065	Cytoskeleton-associated protein 4	9.3	4	66.022	27.316	6	23776000	0	21063000
Q14008	Cytoskeleton-associated protein 5	1.6	2	225.49	12.647	2	4451000	0	4451000
P28838	Cytosol aminopeptidase	6	3	56.166	20.194	4	14049000	0	6808000
O00154	Cytosolic acyl coenzyme A thioester hydrolase	3.2	1	41.796	6.4214	3	12944000	8939200	0
O43175	D-3-phosphoglycerate dehydrogenase	31.1	13	56.65	112.09	45	697910000	360280000	337630000
Q5BKZ1	DBIRD complex subunit ZNF326	6	3	65.653	21.155	5	15893000	0	8760100
Q9H773	dCTP pyrophosphatase 1	12.4	1	18.681	34.669	3	10779000	7578200	0
P30046	D-dopachrome decarboxylase	16.9	1	12.712	7.9426	2	10894000	0	3323200
P54886	Delta-1-pyrroline-5-carboxylate synthase	7.5	5	87.301	30.139	6	26724000	0	26724000
O43583	Density-regulated protein	6.1	2	22.092	11.788	3	6735200	4870900	0
P33316	Deoxyuridine 5-triphosphate nucleotidohydrolase, mitochondrial	8.7	2	26.563	12.62	5	46118000	22730000	0
P60981	Destrin	17.6	1	18.506	7.0263	1	4248000	4248000	0
Q9Y295	Developmentally-regulated GTP-binding protein 1	5.7	2	40.542	13.103	4	11835000	10180000	0
P09622	Dihydrolipoyl dehydrogenase, mitochondrial	13.2	5	54.177	38.985	7	52440000	0	45450000
Q16555	Dihydropyrimidinase-related protein 2	6.8	2	62.293	12.401	3	5572300	4045400	0
Q16531	DNA damage-binding protein 1	3.3	3	126.97	19.214	5	15085000	9505600	0
O00273	DNA fragmentation factor subunit alpha	3.3	1	36.521	12.203	3	24795000	0	14618000
Q9NPF5	DNA methyltransferase 1-associated protein 1	2.6	1	52.992	6.3659	2	3317800	0	1640800
Q9BRT9	DNA replication complex GINS protein SLD5	6.3	1	26.047	6.1418	1	2345000	0	2345000
P49736	DNA replication licensing factor MCM2	5.9	4	101.89	27.316	6	20054000	0	14907000
P25205	DNA replication licensing factor MCM3	9.8	9	90.98	57.495	16	46689000	24690000	21998000
P33991	DNA replication licensing factor MCM4	4.8	3	96.557	18.354	3	8367400	0	8367400
P33992	DNA replication licensing factor MCM5	11.9	6	82.285	35.622	12	42132000	24234000	17898000
Q14566	DNA replication licensing factor MCM6	3.2	2	92.888	11.825	2	8322100	0	2292700
P33993	DNA replication licensing factor MCM7	8.2	4	81.307	37.374	7	39204000	20730000	18474000
P11387	DNA topoisomerase 1	1.7	1	90.725	7.5336	3	18536000	12708000	0
Q02880	DNA topoisomerase 2-beta	0.7	1	183.26	7.6797	2	4041700	0	4041700
P27695	DNA-(apurinic or apyrimidinic site) lyase	5.7	1	35.554	6.355	4	30444000	0	15658000
P78527	DNA-dependent protein kinase catalytic subunit	1.8	7	469.08	48.072	11	37613000	18957000	18656000
O15160	DNA-directed RNA polymerases I and III subunit RPAC1	8.1	2	39.249	11.536	3	3841100	0	1962900
P31689	DnaJ homolog subfamily A member 1	7.3	3	44.868	23.348	9	81044000	33621000	47423000
P25685	DnaJ homolog subfamily B member 1	5.6	2	38.044	17.567	2	14992000	11264000	0
Q99615	DnaJ homolog subfamily C member 7	2.6	1	56.44	16.614	3	11733000	0	11733000
P39656	Dolichyl-diphosphooligosaccharide	6.8	3	50.8	21.395	3	23871000	0	23871000
P04843	Dolichyl-diphosphooligosaccharide--protein glycosyltransferase subunit 1	15	7	68.569	49.018	17	113110000	55248000	57865000
Q13561	Dynactin subunit 2	3.5	1	44.23	7.0869	1	2395300	0	2395300
Q86Y56	Dynein assembly factor 5, axonemal	1.5	1	93.52	6.6075	2	3734200	0	1846700
Q96FJ2	Dynein light chain 2, cytoplasmic	12.4	1	10.35	7.9427	3	20492000	0	14022000
Q9NP97	Dynein light chain roadblock-type 1	9.4	1	10.921	6.745	3	26418000	0	17820000
Q7Z6Z7	E3 ubiquitin-protein ligase HUWE1	0.8	2	481.89	11.712	3	4376400	0	3079100
Q15717	ELAV-like protein 1	18.7	5	36.091	52.737	9	74500000	37871000	36629000
P38117	Electron transfer flavoprotein subunit beta	16.1	4	27.843	27.61	6	53244000	0	38078000
P68104	Elongation factor 1-alpha	34	13	50.14	323.31	67	4187400000	2151400000	2033800000
P24534	Elongation factor 1-beta	10.2	3	24.763	30.837	13	334440000	179480000	154960000
P29692	Elongation factor 1-delta	22.8	5	31.121	73.538	13	240540000	110360000	130180000
P26641	Elongation factor 1-gamma	29.1	10	50.118	269.28	38	763110000	390590000	372520000
P13639	Elongation factor 2	38.3	27	95.337	323.31	75	1591100000	780570000	810570000
P49411	Elongation factor Tu, mitochondrial	25.9	8	49.541	89.527	17	178350000	88159000	90192000
P30040	Endoplasmic reticulum resident protein 29	8.4	2	28.993	12.663	2	17830000	8312800	0
P14625	Endoplasmin	26.2	14	92.468	284.23	43	621400000	307320000	314080000
O60869	Endothelial differentiation-related factor 1	8.8	1	16.368	7.1838	1	5893800	5893800	0
Q6P2E9	Enhancer of mRNA-decapping protein 4	1.4	1	151.66	6.9248	1	2739800	0	2739800
P84090	Enhancer of rudimentary homolog	45.2	2	12.259	43.417	4	175350000	0	103390000
P42126	Enoyl-CoA delta isomerase 1, mitochondrial	10.9	2	32.816	12.656	2	10562000	0	10562000
P30084	Enoyl-CoA hydratase, mitochondrial	5.2	2	31.387	12.664	3	12005000	0	12005000
P60842	Eukaryotic initiation factor 4A-I	36.7	6	46.153	130.46	39	918150000	448380000	469780000
Q14240	Eukaryotic initiation factor 4A-II	25.1	1	46.402	6.1227	1	2842500	0	2842500
P38919	Eukaryotic initiation factor 4A-III	18.5	4	46.871	26.886	6	34612000	0	28446000
P15170	Eukaryotic peptide chain release factor GTP-binding subunit ERF3A	8	3	55.755	20.019	8	43428000	23552000	19876000
P62495	Eukaryotic peptide chain release factor subunit 1	5.3	2	49.03	12.728	4	11260000	0	5156600
P47813	Eukaryotic translation initiation factor 1A	20.1	2	16.46	11.727	2	21598000	0	17445000
P05198	Eukaryotic translation initiation factor 2 subunit 1	3.8	1	36.112	9.4144	2	23463000	0	12496000
P41091	Eukaryotic translation initiation factor 2 subunit 3	4.7	2	51.109	11.562	2	6069700	0	6069700
Q14152	Eukaryotic translation initiation factor 3 subunit A	5.4	6	166.57	45.829	7	48153000	0	26330000
P55884	Eukaryotic translation initiation factor 3 subunit B	8.5	5	92.48	30.003	8	27554000	13565000	13990000
Q99613	Eukaryotic translation initiation factor 3 subunit C	4.5	5	105.34	32.357	10	48650000	21792000	26857000
O15371	Eukaryotic translation initiation factor 3 subunit D	5.1	3	63.972	19.354	8	59959000	29681000	30278000
O00303	Eukaryotic translation initiation factor 3 subunit F	6.7	2	37.563	16.982	6	17033000	8236200	8797200
Q13347	Eukaryotic translation initiation factor 3 subunit I	17.2	5	36.501	39.441	12	83053000	40976000	42077000
Q9UBQ5	Eukaryotic translation initiation factor 3 subunit K	6.9	1	25.059	6.1485	2	13360000	0	8393200
Q9Y262	Eukaryotic translation initiation factor 3 subunit L	1.8	1	66.726	6.5766	1	2308500	2308500	0
Q04637	Eukaryotic translation initiation factor 4 gamma 1	4.4	5	175.49	43.209	6	59201000	53141000	0
P78344	Eukaryotic translation initiation factor 4 gamma 2	3.9	2	102.36	11.283	2	5822100	0	4408100
P23588	Eukaryotic translation initiation factor 4B	2.6	1	69.15	10.78	2	33829000	33829000	0
P55010	Eukaryotic translation initiation factor 5	8.6	3	49.222	19.375	8	37232000	28630000	0
Q9GZV4	Eukaryotic translation initiation factor 5A-2	24.8	6	16.793	60.192	21	322030000	144340000	177700000
O60841	Eukaryotic translation initiation factor 5B	3.1	2	138.83	12.926	2	9529100	0	5196500
Q9NQT5	Exosome complex component RRP40	5.5	1	29.572	11.404	1	5136100	0	5136100
Q9NPD3	Exosome complex component RRP41	4.9	1	26.383	8.3525	3	8023200	0	5420000
Q9Y2L1	Exosome complex exonuclease RRP44	2.5	2	109	11.033	2	1235600	1235600	0
P55060	Exportin-2	5	4	110.42	84.67	11	123140000	60976000	62165000
P15311	Ezrin	3.1	1	69.412	6.6887	1	9562200	0	9562200
Q9Y5B9	FACT complex subunit SPT16	2.3	3	119.91	27.549	5	55184000	35466000	0
Q08945	FACT complex subunit SSRP1	2.5	1	81.074	6.9134	1	2956000	0	2956000
P52907	F-actin-capping protein subunit alpha-1	9.8	2	32.922	15.749	8	72787000	32248000	40539000
P47756	F-actin-capping protein subunit beta	7.2	2	31.35	15.135	8	73959000	38191000	35768000
Q96AE4	Far upstream element-binding protein 1	19.4	9	67.56	110.8	23	197810000	114510000	83293000
Q92945	Far upstream element-binding protein 2	20.4	11	73.114	137.2	26	386490000	189370000	197120000
Q96I24	Far upstream element-binding protein 3	6.5	3	61.64	20.801	9	46547000	25141000	21406000
P49327	Fatty acid synthase	12.7	22	273.42	147.94	44	265710000	131870000	133840000
Q01469	Fatty acid-binding protein, epidermal	6.7	1	15.164	28.984	4	41360000	0	20128000
P21333	Filamin-A	3.1	6	280.74	37.371	8	38445000	0	25072000
O75369	Filamin-B	0.9	2	278.16	12.19	1	4538100	4538100	0
P39748	Flap endonuclease 1	4.2	1	42.592	6.1646	1	3879700	3879700	0
P51116	Fragile X mental retardation syndrome-related protein 2	4.9	1	74.222	18.205	4	6315600	3408500	0
P04075	Fructose-bisphosphate aldolase A	54.9	16	39.42	323.31	56	1601200000	822620000	778530000
Q9Y5Q9	General transcription factor 3C polypeptide 3	2.4	2	101.27	10.816	1	2734800	0	1376700
O60763	General vesicular transport factor p115	4.2	3	107.89	18.143	3	12455000	0	7565500
P14314	Glucosidase 2 subunit beta	4	2	59.425	13.574	5	66646000	35232000	0
P00367	Glutamate dehydrogenase 1, mitochondrial	15.1	5	61.397	29.159	7	27087000	12684000	14403000
P09211	Glutathione S-transferase P	27.1	4	23.356	101.65	11	148490000	77533000	70954000
P48637	Glutathione synthetase	6.3	2	52.384	13.425	5	11119000	0	6142200
P04406	Glyceraldehyde-3-phosphate dehydrogenase	60	18	36.053	323.31	63	3116400000	1714100000	1402400000
P41250	Glycine--tRNA ligase	1.8	1	83.165	6.7446	2	10388000	0	6238600
P06737	Glycogen phosphorylase, liver form	8.3	6	97.147	50.49	15	83187000	40706000	42480000
P30419	Glycylpeptide N-tetradecanoyltransferase 1	2.6	1	56.806	6.8796	2	6619600	0	4086900
Q9HC38	Glyoxalase domain-containing protein 4	4.2	1	34.793	7.5595	2	7261000	0	3325300
P49915	GMP synthase [glutamine-hydrolyzing]	3.5	2	76.715	11.282	3	8533600	5307000	0
Q7L5D6	Golgi to ER traffic protein 4 homolog	4	1	36.504	9.434	1	1495800	0	1495800
P62826	GTP-binding nuclear protein Ran	35.2	8	24.423	98.765	29	659990000	324530000	335470000
P62873	Guanine nucleotide-binding protein G(I)/G(S)/G(T) subunit beta-1	7.4	2	37.377	13.817	3	11294000	0	8477300
P11488	Guanine nucleotide-binding protein G(t) subunit alpha-1	3.1	1	40.04	7.4515	3	15193000	0	11152000
P63244	Guanine nucleotide-binding protein subunit beta-2-like 1	24	9	35.076	81.828	21	159430000	64172000	95253000
Q9BVP2	Guanine nucleotide-binding protein-like 3	2	1	61.992	6.3998	2	4735200	0	4735200
Q9NY12	H/ACA ribonucleoprotein complex subunit 1	8.3	1	22.348	7.6294	2	15603000	0	15603000
O60832	H/ACA ribonucleoprotein complex subunit 4	5.3	2	57.673	13.958	5	24626000	0	16125000
P0DMV9	Heat shock 70 kDa protein 1B	35.7	20	70.051	323.31	161	6464100000	2923500000	3523500000
P34932	Heat shock 70 kDa protein 4	14	6	94.33	59.996	12	52985000	26048000	26937000
O95757	Heat shock 70 kDa protein 4L	6	2	94.511	18.245	7	19163000	8934400	10229000
P17066	Heat shock 70 kDa protein 6	12.6	2	71.027	14.198	4	139510000	78881000	0
P11142	Heat shock cognate 71 kDa protein	35.4	21	70.897	323.31	98	3881400000	1951300000	1919800000
Q92598	Heat shock protein 105 kDa	18.9	10	96.864	142.46	32	421030000	219770000	201260000
Q12931	Heat shock protein 75 kDa, mitochondrial	8.8	6	80.109	59.064	9	45571000	0	28948000
P07900	Heat shock protein HSP 90-alpha	38.1	20	84.659	323.31	141	3322800000	1633600000	1635200000
P08238	Heat shock protein HSP 90-beta	39.2	17	83.263	323.31	98	2402100000	1085100000	1082200000
Q9UK76	Hematological and neurological expressed 1 protein	26	2	16.014	20.233	6	99714000	63807000	0
Q9H910	Hematological and neurological expressed 1-like protein	10.5	1	20.063	6.229	1	16711000	0	16711000
P51858	Hepatoma-derived growth factor	12.9	3	26.788	19.249	6	38863000	20166000	18697000
Q99729	Heterogeneous nuclear ribonucleoprotein A/B	16.9	5	36.224	31.338	7	73187000	0	54054000
Q13151	Heterogeneous nuclear ribonucleoprotein A0	17.4	3	30.84	24.138	7	102260000	49611000	52648000
P09651	Heterogeneous nuclear ribonucleoprotein A1	30.6	7	38.746	180.81	36	1666300000	852940000	786980000
P51991	Heterogeneous nuclear ribonucleoprotein A3	17.7	5	39.594	37.265	12	132000000	65640000	66362000
Q14103	Heterogeneous nuclear ribonucleoprotein D0	16.3	6	38.434	74.412	18	203360000	111040000	92325000
O14979	Heterogeneous nuclear ribonucleoprotein D-like	9.8	4	46.437	62.673	16	195180000	102280000	92904000
P52597	Heterogeneous nuclear ribonucleoprotein F	14.5	2	45.671	58.229	2	33240000	0	18167000
P31943	Heterogeneous nuclear ribonucleoprotein H	27.8	4	49.229	165.06	23	459630000	226400000	233240000
P31942	Heterogeneous nuclear ribonucleoprotein H3	10.4	3	36.926	25.752	4	29599000	19873000	0
P61978	Heterogeneous nuclear ribonucleoprotein K	37.4	15	50.976	241.45	63	908050000	471720000	434660000
P14866	Heterogeneous nuclear ribonucleoprotein L	36	9	64.132	104.35	23	428270000	200770000	227510000
P52272	Heterogeneous nuclear ribonucleoprotein M	33.2	20	77.515	286.7	57	983570000	495900000	487670000
O60506	Heterogeneous nuclear ribonucleoprotein Q	11.7	2	69.602	16.599	5	33617000	0	18446000
O43390	Heterogeneous nuclear ribonucleoprotein R	13.7	3	70.942	65.861	22	226940000	116760000	110180000
Q00839	Heterogeneous nuclear ribonucleoprotein U	28.1	18	90.583	323.31	53	1273100000	607060000	666030000
Q9BUJ2	Heterogeneous nuclear ribonucleoprotein U-like protein 1	1.5	1	95.737	10.148	2	9993300	0	9993300
P22626	Heterogeneous nuclear ribonucleoproteins A2/B1	44.5	12	37.429	195.98	49	2434700000	1240100000	1194600000
P07910	Heterogeneous nuclear ribonucleoproteins C1/C2	23.2	10	33.67	192.15	36	831900000	438780000	393130000
P19367	Hexokinase-1	2.2	2	102.48	11.082	3	5487000	3596000	0
P09429	High mobility group protein B1	39.1	6	24.893	77.548	25	663170000	357950000	305220000
P26583	High mobility group protein B2	34.9	4	24.033	43.907	14	215720000	112930000	102780000
P17096	High mobility group protein HMG-I/HMG-Y	23.4	1	11.676	6.4738	3	47933000	0	33021000
P49773	Histidine triad nucleotide-binding protein 1	76.2	4	13.802	25.231	7	231830000	123420000	0
Q9BX68	Histidine triad nucleotide-binding protein 2, mitochondrial	9.2	1	17.162	6.1772	1	4017000	4017000	0
P12081	Histidine--tRNA ligase, cytoplasmic	3.9	2	57.41	11.294	2	7135400	0	3561000
Q13547	Histone deacetylase 1	2.5	1	55.102	11.212	3	45542000	0	27279000
P10412	Histone H1.3	32	10	21.865	191.62	31	2213200000	871490000	1341700000
Q92522	Histone H1x	5.6	1	22.487	28.504	0	9248700	0	9248700
Q93077	Histone H2A type 1-C	65.4	2	14.105	93.197	16	905060000	0	363260000
Q99878	Histone H2A type 1-J	66.4	0	13.936	323.31	81	19046000000	9121900000	9689800000
Q6FI13	Histone H2A type 2-A	65.4	1	14.095	323.31	7	809590000	196310000	613280000
Q71UI9	Histone H2A.V	48.4	2	13.509	117.56	5	151560000	0	82907000
Q99879	Histone H2B type 1-M	65.9	4	13.989	288.99	50	8708600000	3708000000	4921600000
Q16778	Histone H2B type 2-E	63.5	1	13.92	33.835	13	182340000	71702000	110640000
Q8N257	Histone H2B type 3-B	50.8	1	13.908	6.5224	3	13506000	0	9732200
Q71DI3	Histone H3.2	27.2	6	15.388	121.12	23	1186000000	484310000	701700000
P62805	Histone H4	67	11	11.367	323.31	55	1200400000	440470000	673780000
Q09028	Histone-binding protein RBBP4	15.1	2	47.655	21.708	8	118300000	46854000	71449000
Q16576	Histone-binding protein RBBP7	8.2	1	47.82	38.728	3	67832000	0	48022000
O43719	HIV Tat-specific factor 1	4.2	2	85.852	13.771	4	25871000	18719000	0
P51610	Host cell factor 1	0.8	1	208.73	13.886	1	2130900	0	2130900
P50502	Hsc70-interacting protein	16.5	6	41.331	53.09	13	173830000	96073000	77759000
O75146	Huntingtin-interacting protein 1-related protein	1	1	119.39	6.5889	0	11895000	11895000	0
Q16836	Hydroxyacyl-coenzyme A dehydrogenase	10.8	3	34.293	19.215	6	25540000	0	13674000
P00492	Hypoxanthine-guanine phosphoribosyltransferase	22.9	5	24.579	30.389	7	41134000	22791000	0
Q9Y4L1	Hypoxia up-regulated protein 1	3.5	3	111.33	21.236	5	22511000	0	11131000
P52292	Importin subunit alpha-1	12.3	5	57.861	39.347	12	112910000	66256000	46649000
O60684	Importin subunit alpha-7	3.9	2	60.029	12.602	6	17572000	8911200	8661100
Q14974	Importin subunit beta-1	4.8	3	97.169	77.152	8	78321000	43921000	34400000
Q8TEX9	Importin-4	1	1	118.71	7.4156	3	6372600	0	4455700
O00410	Importin-5	2.5	2	123.63	12.466	2	8696100	6346400	0
Q96P70	Importin-9	1.3	1	115.96	6.1248	1	2597300	2597300	0
Q15181	Inorganic pyrophosphatase	22.1	4	32.66	35.111	8	157560000	90571000	66992000
P12268	Inosine-5-monophosphate dehydrogenase 2	22.6	9	55.804	82.383	22	215620000	118790000	96834000
O14654	Insulin receptor substrate 4	1	2	133.77	12.276	2	4210000	1460600	0
Q9NZI8	Insulin-like growth factor 2 mRNA-binding protein 1	17.7	7	63.48	67.655	21	168050000	86917000	81134000
O00425	Insulin-like growth factor 2 mRNA-binding protein 3	6.4	1	63.704	6.2101	1	3639600	3639600	0
Q9H0C8	Integrin-linked kinase-associated serine/threonine phosphatase 2C	2.3	1	42.906	6.1693	2	5357900	5357900	0
Q12905	Interleukin enhancer-binding factor 2	7.2	2	43.062	23.135	7	75546000	37613000	37934000
Q12906	Interleukin enhancer-binding factor 3	13.4	10	95.337	80.891	26	358340000	195970000	162370000
P48735	Isocitrate dehydrogenase [NADP], mitochondrial	8.2	3	50.909	19.519	5	15613000	0	11045000
P41252	Isoleucine--tRNA ligase, cytoplasmic	4.4	5	144.5	40.492	6	35425000	17648000	0
Q8IYT4	Katanin p60 ATPase-containing subunit A-like 2	2.2	1	61.252	14.821	4	43615000	0	21265000
Q86UP2	Kinectin	1	1	156.27	6.1562	2	10835000	0	10835000
P33176	Kinesin-1 heavy chain	3.2	2	109.68	17.78	3	8193900	0	4879000
Q04760	Lactoylglutathione lyase	26.1	6	20.777	64.881	20	346830000	177650000	169190000
P42167	Lamina-associated polypeptide 2, isoforms beta/gamma	8.4	4	50.67	32.223	10	58174000	29385000	28789000
P20700	Lamin-B1	16	7	66.408	56.676	19	163370000	85917000	77449000
Q03252	Lamin-B2	7.9	3	69.948	17.712	5	16408000	0	11409000
P46379	Large proline-rich protein BAG6	1.6	2	119.41	12.038	1	1836700	0	1836700
O95202	LETM1 and EF-hand domain-containing protein 1, mitochondrial	4.1	2	83.353	15.208	3	8792900	8792900	0
P42704	Leucine-rich PPR motif-containing protein, mitochondrial	5.4	6	157.9	35.768	10	24949000	10121000	0
Q8N1G4	Leucine-rich repeat-containing protein 47	3.9	2	63.472	13.746	4	12472000	0	4967300
Q96AG4	Leucine-rich repeat-containing protein 59	11.4	3	34.93	28.42	5	21653000	0	16946000
Q9P2J5	Leucine--tRNA ligase, cytoplasmic	2.5	2	134.46	12.952	4	17826000	0	15057000
P09960	Leukotriene A-4 hydrolase	6.7	3	69.284	17.731	3	12619000	7515000	0
P00338	L-lactate dehydrogenase A chain	28.3	7	36.688	180.98	24	665680000	350170000	315510000
P07195	L-lactate dehydrogenase B chain	26.3	9	36.638	323.31	30	1989800000	1021500000	968330000
P24666	Low molecular weight phosphotyrosine protein phosphatase	7.6	1	18.042	8.9891	4	17909000	0	9558400
P05455	Lupus La protein	17.4	6	46.836	53.564	11	110740000	61382000	49360000
P14174	Macrophage migration inhibitory factor	22.6	4	12.476	218.81	14	790260000	421650000	368620000
P40925	Malate dehydrogenase, cytoplasmic	14.1	3	36.426	34.824	6	86412000	0	44746000
P40926	Malate dehydrogenase, mitochondrial	45.6	11	35.503	120.65	38	547030000	258770000	288260000
P49006	MARCKS-related protein	9.2	2	19.529	11.523	2	8951300	1931400	0
P43243	Matrin-3	10	7	94.622	58.112	13	136820000	71717000	65102000
Q14676	Mediator of DNA damage checkpoint protein 1	0.5	1	226.66	7.3133	2	3963400	0	2282600
P11310	Medium-chain specific acyl-CoA dehydrogenase, mitochondrial	5.5	2	46.588	15.315	4	14798000	11634000	0
O00264	Membrane-associated progesterone receptor component 1	21	6	21.671	54.889	13	90896000	43454000	47442000
Q9NZL9	Methionine adenosyltransferase 2 subunit beta	12.3	3	37.551	22.958	8	36985000	19435000	17551000
P56192	Methionine--tRNA ligase, cytoplasmic	1.3	1	101.11	6.3033	3	12248000	0	7764300
Q9BQA1	Methylosome protein 50	8.5	2	36.724	13.035	5	17866000	9225400	8640200
P54105	Methylosome subunit pICln	5.5	1	26.215	25.689	4	33491000	0	18506000
Q9BV20	Methylthioribose-1-phosphate isomerase	6.2	2	39.149	13.396	1	8141900	7004300	0
Q9NX63	MICOS complex subunit MIC19	23.3	5	26.152	32.031	9	62015000	30134000	31880000
Q15691	Microtubule-associated protein RP/EB family member 1	20.1	3	29.999	37.287	8	72687000	35515000	37171000
O43615	Mitochondrial import inner membrane translocase subunit TIM44	2.7	1	51.355	8.3483	3	9065100	0	5835600
O60220	Mitochondrial import inner membrane translocase subunit Tim8 A	28.9	2	10.998	12.782	3	15696000	0	11263000
Q9Y5J9	Mitochondrial import inner membrane translocase subunit Tim8 B	13.3	1	9.3435	6.1596	2	3398100	0	2002900
Q15785	Mitochondrial import receptor subunit TOM34	8.4	2	34.559	14.75	3	6446200	0	3559400
P28482	Mitogen-activated protein kinase 1	5.6	2	41.389	11.818	1	7916600	0	4699000
O43684	Mitotic checkpoint protein BUB3	11.3	3	37.154	16.797	6	23461000	14299000	0
P26038	Moesin	2.9	1	67.819	28.809	5	56739000	31158000	0
P53985	Monocarboxylate transporter 1	3	1	53.944	8.5697	2	12573000	0	5201700
Q15014	Mortality factor 4-like protein 2	3.1	1	32.307	6.5118	0	3946100	0	2351200
Q9UI30	Methyltransferase subunit TRM112-like protein	10.4	1	14.199	9.669	5	18368000	0	13003000
P22234	Multifunctional protein ADE2	16.9	7	47.079	322.19	17	338980000	180610000	158360000
P56270	Myc-associated zinc finger protein	2.7	1	48.607	6.6008	3	23010000	14730000	0
Q969H8	Myeloid-derived growth factor	9.2	1	18.795	6.2947	1	5674400	5674400	0
P05976	Myosin light chain 1/3, skeletal muscle isoform	8.2	1	21.145	6.1396	1	4027500	4027500	0
P60660	Myosin light polypeptide 6	31.8	4	16.93	26.514	8	121100000	54380000	66724000
P35579	Myosin-9	6.9	9	226.53	70.02	19	111670000	55166000	56505000
O94760	N(G),N(G)-dimethylarginine dimethylaminohydrolase 1	3.9	1	31.121	7.2643	0	4681500	4681500	0
O14745	Na(+)/H(+) exchange regulatory cofactor NHE-RF1	3.9	1	38.868	6.2731	2	3997500	0	3997500
Q13423	NAD(P) transhydrogenase, mitochondrial	2.3	2	113.89	11.09	2	3981300	0	3981300
O43678	NADH dehydrogenase [ubiquinone] 1 alpha subcomplex subunit 2	10.1	1	10.921	6.1639	2	5605000	0	3011500
P49821	NADH dehydrogenase [ubiquinone] flavoprotein 1, mitochondrial	1.9	1	50.817	6.4136	2	5967900	0	3056600
O75380	NADH dehydrogenase [ubiquinone] iron-sulfur protein 6, mitochondrial	8.1	1	13.711	6.435	1	3910200	0	3910200
P41227	N-alpha-acetyltransferase 10	6	1	26.458	6.2282	2	7720200	0	4335000
Q9BXJ9	N-alpha-acetyltransferase 15, NatA auxiliary subunit	3.8	3	101.27	23.732	7	28938000	18642000	0
Q9GZZ1	N-alpha-acetyltransferase 50	10.1	1	19.398	10.463	2	22185000	0	11861000
P61081	NEDD8-conjugating enzyme Ubc12	12.6	2	20.9	11.657	4	18157000	0	14969000
Q14697	Neutral alpha-glucosidase AB	8.4	7	106.87	51.505	17	171420000	84390000	87031000
Q15758	Neutral amino acid transporter B(0)	6.1	2	56.598	11.613	3	8382600	0	6348100
P55769	NHP2-like protein 1	18.8	2	14.173	14.721	6	59701000	0	38838000
P43490	Nicotinamide phosphoribosyltransferase	1.8	1	55.52	6.1561	2	4590400	0	2082400
Q15233	Non-POU domain-containing octamer-binding protein	35.2	10	54.231	111.34	30	385390000	201820000	183560000
P49321	Nuclear autoantigenic sperm protein	14.2	9	85.237	98.011	21	263760000	135280000	128490000
Q9Y266	Nuclear migration protein nudC	11.5	3	38.242	47.476	9	124210000	55096000	69110000
Q8N1F7	Nuclear pore complex protein Nup93	2.2	1	93.487	6.9755	2	4617100	0	2740900
P61970	Nuclear transport factor 2	11	1	14.478	10.068	4	22534000	0	11938000
P67809	Nuclease-sensitive element-binding protein 1	3.4	1	35.924	6.4639	1	2579000	0	2579000
Q14978	Nucleolar and coiled-body phosphoprotein 1	4.3	2	73.602	14.497	9	42003000	21994000	20009000
O00567	Nucleolar protein 56	6.1	3	66.049	17.486	5	13481000	0	10960000
Q9Y2X3	Nucleolar protein 58	8.1	3	59.578	18.217	4	12055000	12055000	0
Q9NR30	Nucleolar RNA helicase 2	12.5	8	87.343	51.966	11	94844000	46544000	48300000
P19338	Nucleolin	26.5	16	76.613	323.31	42	985100000	522850000	462250000
P06748	Nucleophosmin	42.2	10	32.575	323.31	49	2670200000	1311100000	1359100000
Q8NFH5	Nucleoporin NUP53	8	2	34.773	13.003	4	8848100	0	4967300
P12270	Nucleoprotein TPR	2.4	4	267.29	25.374	8	35001000	17943000	17058000
P15531	Nucleoside diphosphate kinase A	43.4	1	17.149	24.767	1	21305000	0	8571400
P22392	Nucleoside diphosphate kinase B	55.9	3	17.298	76.03	25	846010000	422440000	423570000
P55209	Nucleosome assembly protein 1-like 1	5.9	1	45.374	7.0573	3	28066000	0	18301000
Q99733	Nucleosome assembly protein 1-like 4	14.1	4	42.823	51.547	8	71468000	37582000	33886000
Q9NTK5	Obg-like ATPase 1	6.1	2	44.743	17.309	1	34405000	0	17477000
Q9Y3B8	Oligoribonuclease, mitochondrial	6.8	1	26.832	9.4239	1	3156500	3156500	0
P04181	Ornithine aminotransferase, mitochondrial	18	6	48.534	38.66	11	37813000	17419000	20394000
P36551	Oxygen-dependent coproporphyrinogen-III oxidase, mitochondrial	3.7	1	50.151	6.6106	2	10059000	0	3277400
O00151	PDZ and LIM domain protein 1	10.3	2	36.071	15.557	5	35046000	0	25345000
P62937	Peptidyl-prolyl cis-trans isomerase A	85.5	14	18.012	323.31	86	7499300000	3961200000	3538100000
P23284	Peptidyl-prolyl cis-trans isomerase B	12.5	3	23.742	20.242	5	46149000	23270000	22880000
P62942	Peptidyl-prolyl cis-trans isomerase FKBP1A	21.3	2	11.951	161.52	5	18624000	12752000	0
Q00688	Peptidyl-prolyl cis-trans isomerase FKBP3	14.7	2	25.177	13.219	3	13633000	8998800	0
Q02790	Peptidyl-prolyl cis-trans isomerase FKBP4	8.1	4	51.804	54.171	13	127230000	73289000	53938000
Q13526	Peptidyl-prolyl cis-trans isomerase NIMA-interacting 1	9.2	1	18.243	8.4451	3	21035000	0	11669000
Q9Y237	Peptidyl-prolyl cis-trans isomerase NIMA-interacting 4	10.7	1	13.81	13.664	4	48875000	0	21975000
Q8NEY8	Periphilin-1	2.4	1	52.736	6.3434	2	0	0	0
Q06830	Peroxiredoxin-1	56.3	10	22.11	153.39	50	1451300000	748480000	679490000
P32119	Peroxiredoxin-2	29.8	6	21.892	55.862	16	217550000	108870000	95944000
Q13162	Peroxiredoxin-4	18.1	3	30.54	20.489	7	47435000	19744000	27691000
P30044	Peroxiredoxin-5, mitochondrial	5.1	1	22.086	7.8047	4	21796000	0	11718000
P30041	Peroxiredoxin-6	26.8	4	25.035	229.69	15	154390000	81300000	73085000
P51659	Peroxisomal multifunctional enzyme type 2	3	2	79.685	12.25	1	4377500	1714800	0
Q8IWS0	PHD finger protein 6	3.8	1	41.29	7.0278	1	2489400	0	2489400
Q7RTV0	PHD finger-like domain-containing protein 5A	33.6	3	12.405	20.709	3	11044000	0	7854800
Q9Y285	Phenylalanine--tRNA ligase alpha subunit	4.5	2	57.563	15.113	4	15823000	12161000	0
Q9NSD9	Phenylalanine--tRNA ligase beta subunit	10.7	5	66.115	33.061	13	52226000	22368000	29859000
Q00325	Phosphate carrier protein, mitochondrial	8	3	40.094	20.476	6	78906000	0	45008000
P30086	Phosphatidylethanolamine-binding protein 1	42.2	4	21.057	27.639	9	105590000	52580000	53007000
P00558	Phosphoglycerate kinase 1	49.4	13	44.614	221.8	40	749330000	388860000	360460000
P18669	Phosphoglycerate mutase 1	38.6	10	28.804	128.34	27	724330000	328540000	395790000
O15067	Phosphoribosylformylglycinamidine synthase	4.9	3	144.73	17.004	3	9594600	8297100	0
Q9Y617	Phosphoserine aminotransferase	2.7	1	40.422	6.3545	1	5387300	5387300	0
Q9H307	Pinin	3.6	2	81.627	11.393	3	3418700	0	3418700
Q8NC51	Plasminogen activator inhibitor 1 RNA-binding protein	4.4	1	44.965	13.805	6	40489000	0	29785000
P13797	Plastin-3	8.4	4	70.81	71.794	11	106550000	56143000	50404000
P09874	Poly [ADP-ribose] polymerase 1	33.5	26	113.08	323.31	69	1052900000	533330000	519610000
Q15365	Poly(rC)-binding protein 1	44.1	5	37.497	45.772	7	114030000	0	90106000
Q15366	Poly(rC)-binding protein 2	33.7	5	38.58	90.017	23	439720000	201990000	237730000
Q9UHX1	Poly(U)-binding-splicing factor PUF60	3.9	1	59.875	6.1331	2	15793000	0	8110300
P11940	Polyadenylate-binding protein 1	17.8	9	70.67	187.59	31	310510000	176270000	134240000
Q86U42	Polyadenylate-binding protein 2	8.8	2	32.749	93.348	6	31062000	14055000	17007000
P26599	Polypyrimidine tract-binding protein 1	17.3	5	57.221	105.27	11	239200000	109730000	129470000
O60925	Prefoldin subunit 1	9	1	14.21	7.8047	1	4234000	0	4234000
Q9UHV9	Prefoldin subunit 2	27.9	4	16.648	29.207	8	63080000	0	41353000
P02545	Prelamin-A/C	6.6	4	74.139	32.259	6	19226000	0	15328000
Q9UMS4	Pre-mRNA-processing factor 19	7.9	3	55.18	18.535	4	28324000	0	21714000
Q6P2Q9	Pre-mRNA-processing-splicing factor 8	1.3	2	273.6	12.267	2	9414200	0	7679400
O43143	Pre-mRNA-splicing factor ATP-dependent RNA helicase DHX15	1.8	1	90.932	7.8318	2	4628700	0	2504800
O75934	Pre-mRNA-splicing factor SPF27	5.8	1	26.131	7.4675	4	16423000	0	9550700
P46087	Probable 28S rRNA (cytosine(4447)-C(5))-methyltransferase	5.7	4	89.301	27.976	9	27459000	13902000	13558000
Q92841	Probable ATP-dependent RNA helicase DDX17	22.4	9	80.272	139.37	43	450440000	233640000	216800000
Q7L014	Probable ATP-dependent RNA helicase DDX46	2	2	117.36	11.338	4	4363900	0	2977500
P17844	Probable ATP-dependent RNA helicase DDX5	21.7	6	69.147	63.891	19	160590000	87074000	73516000
Q8WUM4	Programmed cell death 6-interacting protein	6.7	5	96.022	30.422	8	44523000	24413000	20110000
Q53EL6	Programmed cell death protein 4	3	1	51.735	6.1248	2	114410000	0	74693000
O14737	Programmed cell death protein 5	36	4	14.285	148.07	15	212880000	115630000	97244000
P35232	Prohibitin	36.4	6	29.804	62.56	13	162640000	71121000	91520000
Q99623	Prohibitin-2	48.5	11	33.296	91.639	21	158240000	83071000	75167000
P12004	Proliferating cell nuclear antigen	31.4	7	28.768	94.864	18	157120000	72237000	84886000
Q9UQ80	Proliferation-associated protein 2G4	14.7	6	43.786	38.606	15	134550000	65700000	68851000
Q15185	Prostaglandin E synthase 3	6.9	3	18.697	19.582	8	173420000	87578000	85839000
P61289	Proteasome activator complex subunit 3	17.7	4	29.506	38.417	8	71158000	34748000	36410000
P25786	Proteasome subunit alpha type-1	19.4	3	29.555	31.246	7	37644000	19618000	18026000
P25787	Proteasome subunit alpha type-2	12	2	25.898	11.172	3	15362000	0	11998000
P25788	Proteasome subunit alpha type-3	4.7	1	28.433	17.263	4	27461000	0	14208000
P25789	Proteasome subunit alpha type-4	6.5	2	29.483	11.96	2	10976000	0	3440700
P60900	Proteasome subunit alpha type-6	17.9	3	27.399	29.381	5	30008000	0	24597000
O14818	Proteasome subunit alpha type-7	14.9	3	27.887	21.783	11	53025000	27800000	25225000
P28070	Proteasome subunit beta type-4	5.7	1	29.204	8.3387	1	6897500	0	6897500
P28072	Proteasome subunit beta type-6	8.8	2	25.357	20.242	5	48265000	26156000	0
O14744	Protein arginine N-methyltransferase 5	3.1	2	72.683	16.101	5	19544000	16672000	0
Q9Y2B0	Protein canopy homolog 2	18.1	2	20.652	15.646	2	11254000	0	11254000
O60888	Protein CutA	22.9	2	19.116	13.513	4	19008000	0	13240000
Q5TDH0	Protein DDI1 homolog 2	3.8	1	44.522	6.1897	1	2623100	2623100	0
Q99497	Protein deglycase DJ-1	29.1	5	19.891	52.559	8	466420000	439180000	0
P35659	Protein DEK	15.5	4	42.674	29.979	8	55952000	0	27182000
P07237	Protein disulfide-isomerase	11.2	6	57.116	35.952	9	43736000	18449000	25286000
P30101	Protein disulfide-isomerase A3	29.5	15	56.782	102.28	46	507420000	260770000	246650000
P13667	Protein disulfide-isomerase A4	11.3	5	72.932	61.59	10	38019000	19462000	18557000
Q15084	Protein disulfide-isomerase A6	23.2	7	48.121	110.67	20	214830000	111480000	103350000
P49257	Protein ERGIC-53	2.4	1	57.548	6.1572	3	7583300	4786500	0
Q96C01	Protein FAM136A	21	2	15.641	27.364	5	29135000	0	18467000
Q14320	Protein FAM50A	4.7	1	40.241	7.8027	2	11478000	11478000	0
Q96GA3	Protein LTV1 homolog	3.2	1	54.854	6.1485	2	5042600	0	2468600
Q92597	Protein NDRG1	3.6	1	42.835	6.1117	3	4490700	0	3175600
O15355	Protein phosphatase 1G	7.1	3	59.271	18.335	8	28537000	14505000	14033000
Q96PU8	Protein quaking	11.1	3	37.67	19.665	4	21064000	0	16448000
Q9P258	Protein RCC2	14.6	6	56.084	52.422	13	119160000	59345000	59819000
O75880	Protein SCO1 homolog, mitochondrial	5.3	1	33.814	6.1646	1	5354600	5354600	0
Q01105	Protein SET	9	3	33.488	22.591	10	175260000	97926000	77334000
P22061	Protein-L-isoaspartate(D-aspartate) O-methyltransferase	11.5	2	24.636	16.309	6	46476000	25769000	20707000
P06454	Prothymosin alpha	12.6	1	12.203	158.91	10	327510000	0	161410000
P00491	Purine nucleoside phosphorylase	8.3	2	32.118	14.228	3	16973000	0	11031000
Q59GN2	Putative 60S ribosomal protein L39	19.6	1	6.3225	6.7239	2	14221000	0	8958400
Q58FF8	Putative heat shock protein HSP 90-beta 2	11.8	2	44.348	181.01	11	133550000	65042000	68509000
Q9Y383	Putative RNA-binding protein Luc7-like 2	26	7	46.513	47.155	15	104780000	62203000	42582000
Q96C36	Pyrroline-5-carboxylate reductase 2	9.7	2	33.637	11.528	3	11444000	9171400	0
P08559	Pyruvate dehydrogenase E1 component subunit alpha, somatic form, mitochondrial	7.7	3	43.295	17.39	3	10394000	0	10394000
P11177	Pyruvate dehydrogenase E1 component subunit beta, mitochondrial	13.1	4	39.233	61.267	6	44210000	21962000	22248000
P14618	Pyruvate kinase PKM	53.5	20	57.936	323.31	71	1915000000	989870000	925150000
P31150	Rab GDP dissociation inhibitor alpha	16.6	2	50.582	15.247	5	25811000	0	15225000
P50395	Rab GDP dissociation inhibitor beta	26.7	5	50.663	82.191	20	156520000	84741000	71776000
P46060	Ran GTPase-activating protein 1	8	4	63.541	29.821	6	37892000	19742000	0
Q9H6Z4	Ran-binding protein 3	2.5	1	60.209	7.7922	2	7060000	0	7060000
P43487	Ran-specific GTPase-activating protein	33.8	5	23.31	37.569	16	310560000	167450000	143120000
Q13283	Ras GTPase-activating protein-binding protein 1	14.4	5	52.164	30.788	8	45618000	10026000	0
Q9UN86	Ras GTPase-activating protein-binding protein 2	5.6	2	54.12	12.821	1	12452000	0	9070200
P46940	Ras GTPase-activating-like protein IQGAP1	0.4	1	189.25	6.2716	2	6625700	0	3399200
P63000	Ras-related C3 botulinum toxin substrate 1	17.2	4	21.45	25.313	8	25363000	11446000	13918000
P61026	Ras-related protein Rab-10	5.5	1	22.541	7.3133	4	14040000	0	4395300
Q9H0U4	Ras-related protein Rab-1B	11.4	2	22.171	12.27	2	12545000	0	12545000
Q9UL25	Ras-related protein Rab-21	4.4	1	24.347	6.5628	1	2489500	2489500	0
Q9NRW1	Ras-related protein Rab-6B	5.3	1	23.461	7.3222	5	22094000	0	9896600
P62834	Ras-related protein Rap-1A	6	1	20.987	6.9075	4	16034000	0	8255700
Q92900	Regulator of nonsense transcripts 1	1	1	124.34	6.183	1	2144400	2144400	0
Q9BZI7	Regulator of nonsense transcripts 3B	2.5	1	57.761	6.1386	1	1827900	1827900	0
P52565	Rho GDP-dissociation inhibitor 1	15.7	2	23.207	16.176	3	14115000	0	6705900
P13489	Ribonuclease inhibitor	4.6	2	49.973	13.056	6	26651000	12665000	13986000
P23921	Ribonucleoside-diphosphate reductase large subunit	3.4	2	90.069	11.864	2	4701100	0	4701100
P60891	Ribose-phosphate pyrophosphokinase 1	6.6	1	34.834	12.927	2	11836000	4147900	0
P11908	Ribose-phosphate pyrophosphokinase 2	8.5	1	34.769	6.9647	1	3327700	0	3327700
O76021	Ribosomal L1 domain-containing protein 1	7.8	3	54.972	16.951	2	13544000	0	13544000
P38159	RNA-binding motif protein, X chromosome	25.3	9	42.331	115.45	19	325470000	169430000	156030000
Q96PK6	RNA-binding protein 14	8.7	5	69.491	35.809	13	86972000	44160000	42811000
P49756	RNA-binding protein 25	3.4	2	100.18	14.884	2	4310800	0	4310800
Q14498	RNA-binding protein 39	5.3	3	59.379	23.769	5	23824000	13191000	10633000
Q9Y5S9	RNA-binding protein 8A	10.9	1	19.889	6.7291	3	58389000	0	36536000
P35637	RNA-binding protein FUS	4.4	1	53.425	6.1061	1	7734800	0	7734800
Q9UKM9	RNA-binding protein Raly	3.9	1	32.463	6.4214	4	18652000	0	10555000
Q15287	RNA-binding protein with serine-rich domain 1	8.5	2	34.208	12.471	4	19696000	13254000	0
P22087	rRNA 2-O-methyltransferase fibrillarin	22.7	8	33.784	71.415	20	182250000	87436000	94811000
Q9Y265	RuvB-like 1	18.4	7	50.227	124.03	19	180850000	94245000	86605000
Q9Y230	RuvB-like 2	15.6	7	51.156	59.309	19	116100000	61384000	54712000
P31153	S-adenosylmethionine synthase isoform type-2	10.4	4	43.66	25.542	7	44053000	20955000	23099000
P82979	SAP domain-containing ribonucleoprotein	18.6	5	23.671	31.178	10	68208000	36852000	31356000
P16615	Sarcoplasmic/endoplasmic reticulum calcium ATPase 2	2.8	2	114.76	22.635	2	20475000	0	16608000
Q15424	Scaffold attachment factor B1	8.5	5	102.64	50.587	8	41196000	22188000	0
Q9UHD8	Septin-9	2.6	1	65.401	7.7805	1	3587000	3587000	0
P34897	Serine hydroxymethyltransferase, mitochondrial	12.5	5	55.992	43.072	11	82746000	41760000	40986000
Q9UQ35	Serine/arginine repetitive matrix protein 2	3.3	7	299.61	60.624	17	90177000	46188000	43988000
Q07955	Serine/arginine-rich splicing factor 1	13.3	3	27.744	21.093	22	51040000	0	36282000
O75494	Serine/arginine-rich splicing factor 10	4.6	1	31.3	11.437	3	29870000	18096000	0
Q01130	Serine/arginine-rich splicing factor 2	14.9	3	25.476	54.202	10	194420000	99394000	95030000
P84103	Serine/arginine-rich splicing factor 3	38.4	4	19.329	40.584	12	318570000	165650000	152920000
Q13247	Serine/arginine-rich splicing factor 6	11	4	39.586	103.21	15	255680000	136720000	118960000
Q16629	Serine/arginine-rich splicing factor 7	13.4	2	27.366	23.205	4	52244000	0	33472000
P30153	Serine/threonine-protein phosphatase 2A 65 kDa regulatory subunit A alpha isoform	9	6	65.308	55.208	13	70509000	32634000	37876000
O00743	Serine/threonine-protein phosphatase 6 catalytic subunit	4.3	1	35.144	10.129	3	12951000	0	8176600
P36873	Serine/threonine-protein phosphatase PP1-gamma catalytic subunit	7.4	2	36.983	17.833	3	14094000	0	11545000
Q9Y3F4	Serine-threonine kinase receptor-associated protein	7.7	2	38.438	12.675	2	5642600	0	5642600
P49591	Serine--tRNA ligase, cytoplasmic	6.6	3	58.777	17.871	7	30974000	0	22974000
P50454	Serpin H1	10	4	46.44	25.207	5	16485000	8132100	0
Q9NR45	Sialic acid synthase	9.7	2	40.307	12.157	4	21693000	0	15359000
Q9H9B4	Sideroflexin-1	10.6	3	35.619	38.425	7	42999000	18632000	24366000
Q15005	Signal peptidase complex subunit 2	4	1	25.003	6.8824	2	8891200	0	6116600
P37108	Signal recognition particle 14 kDa protein	10.3	1	14.57	7.9214	1	12780000	12780000	0
P49458	Signal recognition particle 9 kDa protein	29.1	2	10.112	10.832	2	9253200	4400100	0
O00193	Small acidic protein	12.6	1	20.332	8.5901	1	12652000	12652000	0
P62304	Small nuclear ribonucleoprotein E	12	1	10.803	12.051	4	72510000	0	51452000
P62306	Small nuclear ribonucleoprotein F	9.3	1	9.7251	7.3871	3	14795000	0	10322000
P62316	Small nuclear ribonucleoprotein Sm D2	33.1	2	13.527	20.968	6	77714000	0	57304000
P62318	Small nuclear ribonucleoprotein Sm D3	19	3	13.916	20.265	3	25264000	0	15968000
P63162	Small nuclear ribonucleoprotein-associated protein N	6.7	2	24.614	11.372	4	49342000	29835000	0
Q6EEV6	Small ubiquitin-related modifier 4	12.6	1	10.685	25.576	4	143400000	0	70426000
Q13126	S-methyl-5-thioadenosine phosphorylase	12.4	2	31.236	13.018	3	15588000	9527800	0
Q13573	SNW domain-containing protein 1	4.3	2	61.494	11.841	4	12096000	0	8727700
P05023	Sodium/potassium-transporting ATPase subunit alpha-1	15.1	11	112.89	86.5	24	156140000	75150000	80994000
P54709	Sodium/potassium-transporting ATPase subunit beta-3	12.9	2	31.512	11.55	4	26801000	0	22384000
P30626	Sorcin	7.6	2	21.676	11.063	2	13021000	7153100	0
O60749	Sorting nexin-2	5.4	2	58.47	13.131	4	15849000	10220000	0
Q13813	Spectrin alpha chain, non-erythrocytic 1	2	3	284.54	18.759	3	8386400	0	8386400
P19623	Spermidine synthase	7.9	2	33.824	11.431	3	32880000	0	16369000
Q13838	Spliceosome RNA helicase DDX39B	17.5	9	48.991	110.48	21	297980000	148580000	149400000
Q15459	Splicing factor 3A subunit 1	2.9	2	88.885	12.188	2	10991000	5406100	0
O75533	Splicing factor 3B subunit 1	2.8	3	145.83	21.474	3	9401500	6037100	0
Q13435	Splicing factor 3B subunit 2	4.1	3	100.23	34.021	6	40341000	0	21746000
Q15393	Splicing factor 3B subunit 3	4.2	4	135.58	24.561	7	44923000	20999000	23923000
P0DN76	Splicing factor U2AF 35 kDa subunit	16.7	3	27.872	26.213	7	49509000	26090000	23419000
P26368	Splicing factor U2AF 65 kDa subunit	3.8	1	53.5	6.9755	4	61344000	0	30215000
P23246	Splicing factor, proline- and glutamine-rich	17.3	11	76.149	120.47	36	596340000	285710000	310630000
Q9GZT3	SRA stem-loop-interacting RNA-binding protein, mitochondrial	9.2	1	12.349	6.9517	4	27762000	0	16008000
Q7KZF4	Staphylococcal nuclease domain-containing protein 1	8.1	6	102	60.597	11	61092000	31954000	29139000
P16949	Stathmin	32.9	4	17.302	47.307	21	265760000	132770000	133000000
Q9UJZ1	Stomatin-like protein 2, mitochondrial	9.3	2	38.534	14.424	4	20238000	8403300	0
P38646	Stress-70 protein, mitochondrial	25.6	15	73.68	317.95	46	892420000	442810000	449610000
P31948	Stress-induced-phosphoprotein 1	26.9	10	62.639	107.08	28	373900000	197420000	176480000
Q14683	Structural maintenance of chromosomes protein 1A	0.8	1	143.23	6.6174	3	9739200	6377600	0
O95347	Structural maintenance of chromosomes protein 2	2.8	2	135.65	13.66	7	21935000	9685500	12249000
Q9UQE7	Structural maintenance of chromosomes protein 3	2	2	141.54	11.564	2	6837100	0	6837100
P31040	Succinate dehydrogenase [ubiquinone] flavoprotein subunit, mitochondrial	3.3	2	72.691	11.327	3	4214100	0	4214100
P21912	Succinate dehydrogenase [ubiquinone] iron-sulfur subunit, mitochondrial	3.2	1	31.629	8.174	1	8773800	0	4217900
Q9UBE0	SUMO-activating enzyme subunit 1	2.3	1	38.449	11.852	1	7706800	5104700	0
Q9UBT2	SUMO-activating enzyme subunit 2	4.8	3	71.223	18.489	5	21483000	11428000	10055000
P00441	Superoxide dismutase [Cu-Zn]	49.4	4	15.936	208.99	18	537260000	284630000	252630000
Q9Y2Z0	Suppressor of G2 allele of SKP1 homolog	11.8	3	41.024	112.23	5	5986200	3535300	0
O60264	SWI/SNF-related matrix-associated actin-dependent regulator of chromatin subfamily A member 5	2.1	2	121.9	12.932	5	13527000	5799800	7727300
O00161	Synaptosomal-associated protein 23	6.6	1	23.354	6.1987	1	2585700	0	2585700
Q9Y490	Talin-1	3.7	7	269.76	40.302	11	30971000	14462000	16508000
Q13148	TAR DNA-binding protein 43	9.9	4	44.739	23.662	6	28900000	13881000	15019000
P17987	T-complex protein 1 subunit alpha	20.1	10	60.343	87.555	23	199760000	100020000	99734000
P78371	T-complex protein 1 subunit beta	34.2	15	57.488	265.86	32	432750000	207410000	225340000
P50991	T-complex protein 1 subunit delta	25.8	11	57.924	104.48	28	293210000	145340000	147860000
P48643	T-complex protein 1 subunit epsilon	23.3	11	59.67	73.736	28	250500000	138030000	106730000
Q99832	T-complex protein 1 subunit eta	17.9	10	59.366	70.346	22	235770000	126030000	109740000
P49368	T-complex protein 1 subunit gamma	37.6	15	60.533	307.7	43	674460000	348420000	326040000
P50990	T-complex protein 1 subunit theta	29.6	14	59.62	185.69	37	501560000	266600000	234960000
P40227	T-complex protein 1 subunit zeta	15.4	6	58.024	43.656	14	194860000	98948000	95912000
P10599	Thioredoxin	39	3	11.737	36.965	8	228730000	107650000	121090000
Q9BRA2	Thioredoxin domain-containing protein 17	33.3	5	13.941	30.677	9	32589000	22024000	0
Q8NBS9	Thioredoxin domain-containing protein 5	14.8	5	47.628	61.534	12	149380000	68012000	81367000
Q16762	Thiosulfate sulfurtransferase	6.4	1	33.429	6.9103	2	8087200	0	4013800
Q8NI27	THO complex subunit 2	0.8	1	182.77	10.864	2	4715900	0	2645100
Q86V81	THO complex subunit 4	27.6	4	26.888	27.534	8	110520000	51539000	58982000
P26639	Threonine--tRNA ligase, cytoplasmic	4.6	3	83.434	20.981	4	19861000	0	14271000
P23919	Thymidylate kinase	5.7	1	23.819	6.9635	2	3264800	0	3264800
P63313	Thymosin beta-10	31.8	1	5.0256	10.69	1	8995900	0	8995900
Q9Y2W1	Thyroid hormone receptor-associated protein 3	7	5	108.66	42.756	10	48511000	23634000	24877000
P37837	Transaldolase	27.6	8	37.54	93.08	14	142460000	73823000	68636000
P23193	Transcription elongation factor A protein 1	11.6	3	33.969	21.006	7	23411000	13069000	10342000
Q15369	Transcription elongation factor B polypeptide 1	11.6	1	12.473	7.4156	5	30813000	14478000	16335000
Q15370	Transcription elongation factor B polypeptide 2	20.3	2	13.133	13.553	2	8446200	0	8446200
O14776	Transcription elongation regulator 1	2.8	3	123.9	18.28	3	6749700	6749700	0
Q00059	Transcription factor A, mitochondrial	4.1	1	29.096	6.3273	1	3757900	3757900	0
Q13263	Transcription intermediary factor 1-beta	21.7	12	88.549	323.31	25	256730000	141590000	115140000
P02786	Transferrin receptor protein 1	2.1	1	84.87	6.1981	1	2432400	0	2432400
Q13595	Transformer-2 protein homolog alpha	8.2	2	32.688	18.464	4	18404000	0	14373000
P61586	Transforming protein RhoA	11.9	2	21.768	17.078	6	28342000	12260000	16082000
P37802	Transgelin-2	41.7	8	22.391	142.7	16	139920000	80269000	59655000
P55072	Transitional endoplasmic reticulum ATPase	15.6	10	89.321	77.727	14	113460000	46180000	67283000
P29401	Transketolase	32.4	12	67.877	87.638	25	450110000	241990000	208120000
Q92616	Translational activator GCN1	0.8	2	292.75	11.726	2	3009100	1417900	0
P13693	Translationally-controlled tumor protein	8.1	1	19.595	6.1418	1	9502100	0	9502100
P51571	Translocon-associated protein subunit delta	6.4	1	18.998	6.1734	3	9888500	0	7133900
P49755	Transmembrane emp24 domain-containing protein 10	18.7	3	24.976	23.621	3	17856000	17856000	0
Q9BVC6	Transmembrane protein 109	4.9	1	26.21	7.3124	3	13124000	0	13124000
Q92973	Transportin-1	1.3	1	102.35	9.0853	1	2786400	0	2786400
Q13428	Treacle protein	2.1	3	152.1	20.005	6	17194000	0	14116000
P55084	Trifunctional enzyme subunit beta, mitochondrial	8.6	3	51.294	17.826	5	25943000	17365000	0
P22102	Trifunctional purine biosynthetic protein adenosine-3	11.1	8	107.77	61.571	16	93293000	46001000	47292000
P60174	Triosephosphate isomerase	58	15	30.791	323.31	63	2190500000	1133500000	1057000000
Q9Y3I0	tRNA-splicing ligase RtcB homolog	3.8	2	55.21	11.607	3	11690000	8899900	0
Q71U36	Tubulin alpha-1A chain	47.7	0	50.135	8.4681	3	18884000	0	12534000
P68363	Tubulin alpha-1B chain	51	2	50.151	323.31	92	3157300000	1603000000	1554300000
P07437	Tubulin beta chain	54.5	5	49.67	323.31	38	1531100000	869420000	661670000
Q9BVA1	Tubulin beta-2B chain	40.2	1	49.953	6.3077	2	4516000	0	2456800
O75347	Tubulin-specific chaperone A	46.3	4	12.855	36.115	12	202050000	86872000	115170000
O43399	Tumor protein D54	6.8	1	22.237	7.5574	4	11256000	0	5014900
P54577	Tyrosine--tRNA ligase, cytoplasmic	14	4	59.143	35.916	7	81590000	43916000	37674000
P08621	U1 small nuclear ribonucleoprotein 70 kDa	4.8	2	51.556	12.912	5	29229000	14960000	0
O43172	U4/U6 small nuclear ribonucleoprotein Prp4	1.9	1	58.449	6.6174	2	3727300	0	1870300
Q53GS9	U4/U6.U5 tri-snRNP-associated protein 2	2.1	1	65.38	6.3922	2	3220300	0	1616800
O75643	U5 small nuclear ribonucleoprotein 200 kDa helicase	3.2	5	244.5	30.909	6	27645000	0	16695000
P62310	U6 snRNA-associated Sm-like protein LSm3	21.6	3	11.845	19.881	6	39852000	0	25978000
Q9UK45	U6 snRNA-associated Sm-like protein LSm7	7.8	1	11.602	12.969	1	0	0	0
Q9NRR5	Ubiquilin-4	5.2	2	63.852	16.161	3	19273000	11260000	0
P54578	Ubiquitin carboxyl-terminal hydrolase 14	2.6	1	56.068	9.7043	2	4589700	0	2365200
P45974	Ubiquitin carboxyl-terminal hydrolase 5	3.1	2	95.785	13.774	4	12189000	0	6307000
P09936	Ubiquitin carboxyl-terminal hydrolase isozyme L1	38.1	6	24.824	53.215	15	288180000	152300000	135880000
Q96FW1	Ubiquitin thioesterase OTUB1	7	1	31.284	8.0407	1	11313000	11313000	0
P62987	Ubiquitin-60S ribosomal protein L40	47.7	5	14.728	42.283	11	271500000	111450000	160040000
Q14157	Ubiquitin-associated protein 2-like	2.2	2	114.53	12.618	3	9593300	0	5820900
P61088	Ubiquitin-conjugating enzyme E2 N	19.7	2	17.138	21.395	7	66243000	36595000	29648000
P22314	Ubiquitin-like modifier-activating enzyme 1	15.6	13	117.85	116.74	35	589140000	299270000	289860000
O95399	Urotensin-2	6.5	1	14.295	6.3167	4	55585000	0	24641000
P54727	UV excision repair protein RAD23 homolog B	2.2	1	43.171	6.2434	1	0	0	0
P26640	Valine--tRNA ligase	1.9	2	140.47	11.906	2	7059700	0	7059700
P46459	Vesicle-fusing ATPase	3.4	2	82.593	12.173	4	10486000	4880000	0
P08670	Vimentin	61.2	28	53.651	323.31	81	2723100000	1277500000	1445600000
P18206	Vinculin	9.3	8	123.8	50.754	14	56482000	30722000	25760000
P04070	Vitamin K-dependent protein C	2.2	1	52.071	6.548	2	5822200	0	2891600
P21796	Voltage-dependent anion-selective channel protein 1	20.5	4	30.772	25.292	4	40701000	30996000	0
P45880	Voltage-dependent anion-selective channel protein 2	19.7	5	31.566	89.908	14	137610000	69095000	68513000
P38606	V-type proton ATPase catalytic subunit A	3.9	2	68.303	15.612	4	7190600	4911000	0
P21281	V-type proton ATPase subunit B, brain isoform	2.9	1	56.5	6.1712	1	1904900	0	1904900
O75083	WD repeat-containing protein 1	1.7	1	66.193	6.6172	3	12542000	0	8991300
A6NE52	WD repeat-containing protein KIAA1875	0.6	1	180.3	-2	1	1793700	0	1793700
Q2TAY7	WD40 repeat-containing protein SMU1	3.9	2	57.543	11.164	2	4914200	3660600	0
P13010	X-ray repair cross-complementing protein 5	10.1	6	82.704	34.407	12	119830000	65629000	54197000
P12956	X-ray repair cross-complementing protein 6	20.4	8	69.842	93.027	22	299080000	152360000	146720000
Q9Y5A9	YTH domain-containing family protein 2	4	2	62.333	14.421	2	10470000	10470000	0
Q8WU90	Zinc finger CCCH domain-containing protein 15	5.6	2	48.602	11.624	3	6658300	6658300	0
Q14966	Zinc finger protein 638	0.7	1	220.62	6.1066	1	1274300	1274300	0
O95218	Zinc finger Ran-binding domain-containing protein 2	3.3	1	37.404	7.4597	1	3054800	3054800	0
